# Supplementary material for: Applicability of anatid and galliform microsatellite markers to the genetic diversity studies of domestic geese (Anser anser domesticus) through the genotyping of the endangered zatorska breed
Source: BMC Res Notes. 2011 Mar 16;4:65. doi: 10.1186/1756-0500-4-65 (PMC3069940; doi:10.1186/1756-0500-4-65)
Supplement: Additional file 1 — Description of microsatellite primer pairs with no utility for Zatorska geese biodiversity studies. The table presents the species in which the markers were isolated, primer sequences, references, annealing temperatures if amplifying, number of alleles in Zatorska geese and their size range if polymorphic. [file 1756-0500-4-65-S1.XLS]

## Sheet: Arkusz1
Additional file 1. Description of microsatellite primer pairs with no utility for Zatorska geese biodiversity studies.
Species	Locus	GenBank Accesion No.	Reverse primer seqence (5'-3')	Forward primer sequence (5'-3')	References (numbers as in the main document)	Amplification/ Polymorphism / Scoring problems	Annealing temperature (°C)	Product size range (bp)
Anas platyrhynchos domesticus	APH02	AJ515883	GTCGTCAGCCAGGGGTTTGAG	CACACGCGCAGCAGAGGA	22	No	-	-
	APH05	AJ515886	ACAGGAGAAAACAGAGGTAA	TATTTATTTTAGGCTCAAGCA	22	No	-	-
	APH08	AJ515889	TGTGTGTGCATCTGGGTGTGT	AAAGCCCTGTGAAGCGAGCTA	22	Yes/No	61	120
	APH15	AJ515896	CAGTGAGGAATGTGTTTGAGTT	TGAATATGCGTGGCTGAA	22	Yes/No	61	169
	APH19	AJ515900	ACCACGTCCATCCTGAAGAAA	CATGGAGCAAGCAATCGTCTG	22	Yes/No	58	166
	APH23	AJ515904	CCTCAGCAGTCTTCCTCAGTG	TCCTCTGCTCTAGTTGTGATGG	22	Yes/No	58	176
	APH25	AJ515906	AAAGCTCCACAGAGGCAAAG	CCGTCAGACTGTAGGGAAGG	22	Yes/No	62	157
	CAUD-G011	AY493256	CAAAGTTAGCTGGTATCTGC	TGCTATCCACCCAATAAGTG	22	No	-	-
Histrionicus histrionicus	Hhiµ1	AF025900	GCCACATGGCTTTCCCCATC	GGATCAAAGGCACAATGTGAAAT	18	No	-	-
	Hhiµ3	AF025902	CGTAGTAAACCAAGCTGCTAAACAT	CAGGTTGGAGTGTGTGTTCATG	18	No	-	-
Anser cygnoides	CKW4	AY720918	AGAGGAATGTTCATCAAGGTT	CAGATTACAGAAATGATGTGCTC	21	Yes/No	62	181
	CKW10	AY720923	CAAAGCCCCCATTCAAATAATA	ACATCCAGTTTGTGCTGCATAC	9	Yes/Yes/Yes	61	131-136
	CKW11	AY720924	AACACCAAAGGAGAGCAGAGAC	CTGAGTTGAACCTGATGCAGAC	9	Yes/Yes/Yes	61	185-188
	CKW12	AY720925	AGAAAGGGACACACAGCTAACC	CATAAGTTCTCCCAAACAAGAGTG	9	Yes/Yes/Yes	58	201-205
	CKW13	AY720926	TTCTTCCACTTCTCCCAAAGAA	AGGCTGAGGTGGGAGAATTTAT	9	Yes/No	60	154
	CKW15	AY720926	TTTCAGTGCAATTACCCATTCA	AGGCATGATATCTGTCCCTGAT	9	No	-	-
	CKW19	AY720930	TTCCTTTTCGCCTATGATGTCT	ACATGTCCTGAAGCATTTTCCT	9	Yes/No	62	212
	CKW20	AY720931	TGCTCCATTAATTATGCAACCTT	GATCAGAAATGAAGTGCAGACG	9	Yes/No	62	227
	CKW23	AY722651	CCATGTCCATATTATCTAATGCTCC	TGATGCCAACTACTGTGCTG	21	Yes/No	61	249
	CKW41	AY787855	GCAGGTTAAACACGTTGTTCTG	CTAAGGTAGATTGTACATCAC	9	Yes/No	61	263
	CKW42	AY787856	GCAGGTTCTTAAGGAGGGATG	TTTGCACCAGATTACACTCCT	9	No	-	-
	CKW44	AY790332	TTGAATTGATGCCCTTTTTCTT	TCTTCTACTTCCTGACAGATGAGG	9	Yes/No	62	117
	CKW45	AY790333	TCCTGGCCAATCCCATAGTA	TGAAACCAATTTTTCCCATTC	9	No	-	-
	CKW46	AY790334	GAGTGTGTGTGTGCGTCTGTT	GCAGCTGATGAGAAGCAGAA	9	No	-	-
	CKW48	AY790336	CAACTGGCTGTGGTTCTCCT	AAATTGGGCCTAAGTTGCTACA	9	Yes/No	61	163
Branta canadensis	Bcaµ11	AF025899	TGAGGAAGCAACTGTAAATAGGAGA	TAGAAAAGGCTGAAGGAGTGGC	18	Yes/No	61	138
	TTUCG3	U66091	GCACATGATGCATGTGCTG	GAGGTCGAATCCAACCTG	25.35	No	-	-
	TTUCG4	U66092	CTAGAACTAGTGGATCTCTC	GGTGTACTCTGCTGAGTGTC	25.35	Yes/No	61	164
Gallus gallus domesticus	ADL01661	G01588	TGCCAGCCCGTAATCATAGG	AAGCACCACGACCCAATCTA		No	-	-
	ADL02101	G01630	ACAGGAGGATAGTCACACAT	GCCAAAAAGATGAATGAGTA		No	-	-
	MCW00041	L40038	GGATTACAGCACCTGAAGCCACTA	AAACCAGCCATGGGTGCAGATTGG		No	-	-
	MCW00141	L40040	AAAATATTGGCTCTAGGAACTGTC	ACCGGAAATGAAGGTAAGACTAG		No	-	-
	MCW00851	G54426	GTGCAGTTATATGAAGTCTCTC	GGTATACAGGGCTTCTGAAACA		No	-	-
	MCW01041	L43640	TAGCACAACTCAAGCTGTGAG	AGACTTGCACAGCTGTGACC		No	-	-
	MCW01201	L43644	CTATGTAAAGCTTGAATCTTCA	ATTCCTGGGTGCTAATTTACC		No	-	-
	MCW02641	G32032	AGACTGAGTCACACTCGTAAG	CTTACTTTTCACGACAGAAGC		No	-	-
1For detailed descriptions of chicken markers see ArkDB database Web site by the Roslin Bioinformatics Group (http://www.thearkdb.org/)
