# Supplementary material for: Applicability of anatid and galliform microsatellite markers to the genetic diversity studies of domestic geese (Anser anser domesticus) through the genotyping of the endangered zatorska breed
Source: BMC Res Notes. 2011 Mar 16;4:65. doi: 10.1186/1756-0500-4-65 (PMC3069940; doi:10.1186/1756-0500-4-65)
Supplement: Additional file 2 — P-values of linkage disequilibrium test between microsatellite loci pairs in Zatorska geese. The pairwise tests for linkage disequilibrium were performed for all possible pairwise comparisons of the sampled polymorphic loci. The significant P-values are in bold characters. No P-values that remained significant after Bonferroni correction have been indicated. [file 1756-0500-4-65-S2.XLS]

## Sheet: Arkusz1
Additional file 2. P-values of linkage disequilibrium test between polymorphic microsatellite loci pairs in Zatorska geese
	CKW14	CKW47	CKW18	CAUD-G07	CAUD-G12	CKW5	CAUD-G13	TTUCG1	TTUCG2	CKW21	TTUCG5	APH13	Bcaµ5	APH12	Bcaµ8	Bcaµ10	Bcaµ7	APH20	Bcaµ6	APH16	Bcaµ1	Aalµ1
CKW14
CKW47	0.09907
CKW18	0.46706	0.09352
CAUD-G07	0.34061	0.66944	0.77011
CAUD-G12	0.12169	0.17381	0.53929	0.93175
CKW5	0.76376	0.22328	0.85238	0.61640	0.92976
CAUD-G13	0.32778	0.33228	0.62870	1.00000	0.67884	0.42738
TTUCG1	0.95066	0.85608	0.01085	0.34563	0.33148	1.00000	0.84392
TTUCG2	0.76138	0.40304	0.47249	0.06138	0.70225	0.68399	0.94233	0.78730
CKW21	0.00278	0.77050	0.04339	0.51019	0.22394	0.42235	0.85053	0.96984	0.20622
TTUCG5	0.32011	0.30185	0.22857	0.18452	0.43624	0.00820	0.84603	0.36058	0.51481	0.59537
APH13	0.58571	0.20648	0.07566	0.64669	0.13148	0.03108	0.55066	0.96786	0.00304	0.54471	0.01349
Bcaµ5	0.48360	0.37447	0.01085	0.13082	0.59233	0.39696	0.94220	0.92685	0.64603	0.57209	0.38783	0.89616
APH12	0.45688	0.43611	0.04616	0.73836	0.29418	0.91720	0.58757	0.59722	0.73479	0.91257	0.18492	0.87923	0.16667
Bcaµ8	0.23545	0.73995	0.69907	0.27778	0.45635	0.13148	0.87434	0.49735	0.41349	0.39193	0.99656	0.72394	0.6787	0.73968
Bcaµ10	0.20079	0.10304	0.46587	0.67513	0.77553	1.00000	0.78201	0.87077	0.34101	0.02566	0.66812	0.12897	0.57037	0.38743	0.48069
Bcaµ7	0.8496	0.73320	0.64934	0.91217	0.04788	1.00000	1.00000	0.88585	0.62474	0.70966	0.35437	0.14167	0.85807	0.68254	0.27090	0.42698
APH20	0.39749	0.44392	0.52725	0.76971	0.65384	0.14365	0.50146	0.56720	0.73347	0.13267	0.29907	0.02566	0.95476	0.96310	0.5959	0.0209	0.40595
Bcaµ6	0.01362	0.08360	0.01614	0.83717	0.34087	1.00000	0.61733	0.53519	0.68955	0.33135	0.26296	0.75648	0.00331	0.45939	0.14048	0.48254	0.65437	0.70212
APH16	0.68770	0.65410	0.19669	0.84563	0.74087	0.79524	0.33995	0.50172	0.47923	0.68161	0.41283	0.52421	0.96548	0.50251	0.69815	0.92328	0.31455	0.14722	0.76997
Bcaµ1	0.77368	0.31138	0.01521	0.59497	0.83466	0.63955	0.63188	0.03267	0.54220	0.80542	0.87474	0.92579	0.72910	0.83056	0.78294	0.30265	0.77923	0.84590	0.54815	0.50675
Aalµ1	0.83690	0.76376	0.17937	0.61587	0.34947	0.03519	0.33532	0.95251	0.86098	0.91667	0.58545	0.41349	0.00833	0.37884	0.76521	0.07487	0.63003	0.92566	0.00648	0.37685	0.50476
Bcaµ9	0.09378	0.58333	0.83042	0.20622	0.04061	0.62606	0.95529	0.90688	0.91931	0.81283	0.91098	0.16892	0.95608	0.01548	0.16746	0.62381	0.35476	0.80635	0.23439	0.35106	0.74431	0.94696
Values in bold = significant P-values (P<0.05) not adjusted after Bonferroni correction
